# Supplementary material for: The Efficacy of Faecal Microbiota Transplant and Rectal Bacteriotherapy in Patients with Recurrent Clostridioides difficile Infection: A Retrospective Cohort Study
Source: Cells. 2022 Oct 18;11(20):3272. doi: 10.3390/cells11203272 (PMC9600246; doi:10.3390/cells11203272)
Supplement: Supplementary file 1 [file cells-11-03272-s001.zip]

Archive with 1 entries (1 files):
- cells-1910758-supplementary.pdf
